# Supplementary material for: Neuropeptidergic regulation of compulsive ethanol seeking in C. elegans
Source: Sci Rep. 2022 Feb 2;12:1804. doi: 10.1038/s41598-022-05256-1 (PMC8810865; doi:10.1038/s41598-022-05256-1)
Supplement: Supplementary file 3 — Supplementary Information 3. [file 41598_2022_5256_MOESM3_ESM.xlsx]

## Sheet: Sup.1
List of genes associated with GO terms in Fig. 6b
GO_term	Gene ID	Gene name	FoldChange	FDR	p_value
defense response GO:0006952	WBGene00003766	nlp-28	4.00213	0.0365277	0.0226461
defense response GO:0006952	WBGene00000556	cnc-2	1.57291	0.0442119	0.0361176
defense response GO:0006952	WBGene00044719	clec-172	2.05106	0.0261654	0.00979841
defense response GO:0006952	WBGene00015759	C14C6.5	1.51814	0.0359522	0.0211924
defense response GO:0006952	WBGene00003767	nlp-29	2.51866	0.0371016	0.0246486
defense response GO:0006952	WBGene00009226	cyp-37B1	3.18288	0.0115453	0.00102482
defense response GO:0006952	WBGene00018731	F53A9.8	2.66095	0.0375286	0.025609
defense response GO:0006952	WBGene00019298	K02D7.1	1.58982	0.0466175	0.0415743
defense response GO:0006952	WBGene00018384	F43C11.7	2.37234	0.0462251	0.0408396
defense response GO:0006952	WBGene00004986	spp-1	2.05265	0.0111029	0.000200191
defense response GO:0006952	WBGene00010790	sodh-1	3.04266	0.0365229	0.022086
defense response GO:0006952	WBGene00012783	Y43C5A.3	2.08991	0.0172822	0.00340371
defense response GO:0006952	WBGene00003768	nlp-30	1.64084	0.0159391	0.00285179
defense response GO:0006952	WBGene00017364	clec-7	2.05436	0.0224612	0.00672902
defense response GO:0006952	WBGene00009429	irg-5	13.531	0.0103626	0.000603645
defense response GO:0006952	WBGene00000169	aqp-1	3.52812	0.0178249	0.00360948
defense response GO:0006952	WBGene00003765	nlp-27	1.54196	0.036524	0.0230998
response to biotic stimulus GO:0009607	WBGene00003766	nlp-28	4.00213	0.0365277	0.0226461
response to biotic stimulus GO:0009607	WBGene00000556	cnc-2	1.57291	0.0442119	0.0361176
response to biotic stimulus GO:0009607	WBGene00044719	clec-172	2.05106	0.0261654	0.00979841
response to biotic stimulus GO:0009607	WBGene00015759	C14C6.5	1.51814	0.0359522	0.0211924
response to biotic stimulus GO:0009607	WBGene00003767	nlp-29	2.51866	0.0371016	0.0246486
response to biotic stimulus GO:0009607	WBGene00009226	cyp-37B1	3.18288	0.0115453	0.00102482
response to biotic stimulus GO:0009607	WBGene00018731	F53A9.8	2.66095	0.0375286	0.025609
response to biotic stimulus GO:0009607	WBGene00019298	K02D7.1	1.58982	0.0466175	0.0415743
response to biotic stimulus GO:0009607	WBGene00018384	F43C11.7	2.37234	0.0462251	0.0408396
response to biotic stimulus GO:0009607	WBGene00004986	spp-1	2.05265	0.0111029	0.000200191
response to biotic stimulus GO:0009607	WBGene00010790	sodh-1	3.04266	0.0365229	0.022086
response to biotic stimulus GO:0009607	WBGene00012783	Y43C5A.3	2.08991	0.0172822	0.00340371
response to biotic stimulus GO:0009607	WBGene00003768	nlp-30	1.64084	0.0159391	0.00285179
response to biotic stimulus GO:0009607	WBGene00017364	clec-7	3.26054	0.0478847	0.0437006
response to biotic stimulus GO:0009607	WBGene00009429	irg-5	13.531	0.0103626	0.000603645
response to biotic stimulus GO:0009607	WBGene00000169	aqp-1	3.52812	0.0178249	0.00360948
response to biotic stimulus GO:0009607	WBGene00003765	nlp-27	1.54196	0.036524	0.0230998
neuropeptide signaling pathway GO:0007218	WBGene00003766	nlp-28	4.00213	0.0365277	0.0226461
neuropeptide signaling pathway GO:0007218	WBGene00015046	nlp-34	1.77749	0.0115341	0.000335945
neuropeptide signaling pathway GO:0007218	WBGene00016984	npr-8	1.52281	0.0309619	0.0135271
neuropeptide signaling pathway GO:0007218	WBGene00003767	nlp-29	2.51866	0.0371016	0.0246486
neuropeptide signaling pathway GO:0007218	WBGene00003768	nlp-30	1.64084	0.0159391	0.00285179
neuropeptide signaling pathway GO:0007218	WBGene00006576	tkr-1	1.50341	0.0223408	0.00650703
neuropeptide signaling pathway GO:0007218	WBGene00003765	nlp-27	1.54196	0.036524	0.0230998
organic acid metabolic process GO:0006082	WBGene00007836	C31C9.2	1.56091	0.0485625	0.0451948
organic acid metabolic process GO:0006082	WBGene00016768	cyp-33E1	1.57643	0.0383786	0.0271471
organic acid metabolic process GO:0006082	WBGene00012608	hphd-1	1.75787	0.0332408	0.0180726
organic acid metabolic process GO:0006082	WBGene00019492	K07E3.4	2.56312	0.0338544	0.0188758
organic acid metabolic process GO:0006082	WBGene00017565	ddo-2	2.47263	0.0454404	0.0385708
organic acid metabolic process GO:0006082	WBGene00009334	F32D8.12	2.96328	0.0129135	0.0015224
organic acid metabolic process GO:0006082	WBGene00014182	ZK1025.2	5.7037	0.039627	0.0285798
organic acid metabolic process GO:0006082	WBGene00004258	pyc-1	1.5081	0.0198184	0.00461788
organic acid metabolic process GO:0006082	WBGene00016630	acer-1	1.6697	0.0401525	0.0303511
organic acid metabolic process GO:0006082	WBGene00001564	icl-1	3.6124	0.0304531	0.0129669
organic acid metabolic process GO:0006082	WBGene00010759	cysl-2	1.83687	0.035829	0.0208712
organic acid metabolic process GO:0006082	WBGene00015044	cyp-34A9	3.57651	0.0330438	0.0170031
organic acid metabolic process GO:0006082	WBGene00018286	F41E6.5	2.58037	0.0366501	0.022417
tetrapyrrole binding GO:0046906	WBGene00000831	ctl-2	1.68226	0.031825	0.0150076
tetrapyrrole binding GO:0046906	WBGene00008519	cyp-13B1	2.01649	0.0480771	0.0440095
tetrapyrrole binding GO:0046906	WBGene00016768	cyp-33E1	1.57643	0.0383786	0.0271471
tetrapyrrole binding GO:0046906	WBGene00009226	cyp-37B1	3.18288	0.0115453	0.00102482
tetrapyrrole binding GO:0046906	WBGene00011287	glb-24	1.6627	0.0366912	0.022544
tetrapyrrole binding GO:0046906	WBGene00015044	cyp-34A9	3.57651	0.0330438	0.0170031
iron ion binding GO:0005506	WBGene00008519	cyp-13B1	2.01649	0.0480771	0.0440095
iron ion binding GO:0005506	WBGene00016768	cyp-33E1	1.57643	0.0383786	0.0271471
iron ion binding GO:0005506	WBGene00001523	gbh-2	1.9157	0.0127206	0.00141144
iron ion binding GO:0005506	WBGene00009226	cyp-37B1	3.18288	0.0115453	0.00102482
iron ion binding GO:0005506	WBGene00015044	cyp-34A9	3.57651	0.0330438	0.0170031
dendritic tree GO:0097447	WBGene00006412	nlg-1	1.70844	0.040247	0.0309249
dendritic tree GO:0097447	WBGene00000100	ajm-1	1.82188	0.0493208	0.0478159
dendritic tree GO:0097447	WBGene00003856	odr-10	1.52362	0.0289504	0.0117649
dendritic tree GO:0097447	WBGene00001121	dyf-5	1.62734	0.0213354	0.00544481
dendritic tree GO:0097447	WBGene00015350	fbxl-1	2.23965	0.0459801	0.0397304
cation binding GO:0043169	WBGene00000245	bca-1	1.65475	0.0480591	0.0440597
cation binding GO:0043169	WBGene00003528	nas-9	1.62991	0.0109408	0.000864945
cation binding GO:0043169	WBGene00003634	nhr-44	1.62382	0.0486421	0.0456737
cation binding GO:0043169	WBGene00000831	ctl-2	1.68226	0.031825	0.0150076
cation binding GO:0043169	WBGene00008519	cyp-13B1	2.01649	0.0480771	0.0440095
cation binding GO:0043169	WBGene00016768	cyp-33E1	1.57643	0.0383786	0.0271471
cation binding GO:0043169	WBGene00012608	hphd-1	1.75787	0.0332408	0.0180726
cation binding GO:0043169	WBGene00003689	nhr-99	1.51941	0.0345127	0.0196737
cation binding GO:0043169	WBGene00001523	gbh-2	1.9157	0.0127206	0.00141144
cation binding GO:0043169	WBGene00016903	marc-4	1.76082	0.0343996	0.0194184
cation binding GO:0043169	WBGene00009226	cyp-37B1	3.18288	0.0115453	0.00102482
cation binding GO:0043169	WBGene00010681	mak-1	1.57637	0.0449265	0.0373245
cation binding GO:0043169	WBGene00003618	nhr-19	2.36487	0.0492822	0.0469582
cation binding GO:0043169	WBGene00000100	ajm-1	1.82188	0.0493208	0.0478159
cation binding GO:0043169	WBGene00018384	F43C11.7	2.37234	0.0462251	0.0408396
cation binding GO:0043169	WBGene00015332	tyr-1	1.94775	0.0132419	0.00168968
cation binding GO:0043169	WBGene00003693	nhr-103	1.82396	0.0363367	0.0227293
cation binding GO:0043169	WBGene00004258	pyc-1	1.5081	0.0198184	0.00461788
cation binding GO:0043169	WBGene00010790	sodh-1	3.04266	0.0365229	0.022086
cation binding GO:0043169	WBGene00009503	F37A8.5	1.90883	0.0331036	0.017539
cation binding GO:0043169	WBGene00001121	dyf-5	1.62734	0.0213354	0.00544481
cation binding GO:0043169	WBGene00001184	egl-15	2.12353	0.0461787	0.0406065
cation binding GO:0043169	WBGene00015044	cyp-34A9	3.57651	0.0330438	0.0170031
cation binding GO:0043169	WBGene00003695	nhr-105	1.60427	0.037081	0.0246864
cation binding GO:0043169	WBGene00011003	R04B5.5	1.81051	0.0190285	0.00432827
cation binding GO:0043169	WBGene00003544	nas-25	1.63944	0.0329806	0.0173365
cation binding GO:0043169	WBGene00017340	F10D7.3	2.61281	0.047283	0.0424957
cation binding GO:0043169	WBGene00000288	cal-4	2.96397	0.0110956	0.000477064
passive transmembrane transporter activity GO:0022803	WBGene00001373	exp-1	1.5261	0.0241507	0.00800558
passive transmembrane transporter activity GO:0022803	WBGene00006784	unc-49	1.54026	0.0459432	0.0393162
passive transmembrane transporter activity GO:0022803	WBGene00006614	trp-1	1.59908	0.0214608	0.00553634
passive transmembrane transporter activity GO:0022803	WBGene00004986	spp-1	2.05265	0.0111029	0.000200191
passive transmembrane transporter activity GO:0022803	WBGene00001171	egl-2	1.80018	0.0357056	0.0206508
passive transmembrane transporter activity GO:0022803	WBGene00001591	glc-1	1.62607	0.0370334	0.0235247
passive transmembrane transporter activity GO:0022803	WBGene00000176	aqp-8	1.82539	0.0375346	0.0257692
passive transmembrane transporter activity GO:0022803	WBGene00000169	aqp-1	3.52812	0.0178249	0.00360948
passive transmembrane transporter activity GO:0022803	WBGene00007808	best-7	1.97254	0.039553	0.028307
transmembrane transport GO:0055085	WBGene00004878	smf-3	1.69795	0.0129385	0.00150739
transmembrane transport GO:0055085	WBGene00001373	exp-1	1.5261	0.0241507	0.00800558
transmembrane transport GO:0055085	WBGene00013499	Y70G10A.3	2.19338	0.0365188	0.0221341
transmembrane transport GO:0055085	WBGene00020700	T22F3.11	6.92045	0.0366939	0.0224948
transmembrane transport GO:0055085	WBGene00006784	unc-49	1.54026	0.0459432	0.0393162
transmembrane transport GO:0055085	WBGene00018779	F53H8.3	5.88879	0.0114661	0.00108141
transmembrane transport GO:0055085	WBGene00006614	trp-1	1.59908	0.0214608	0.00553634
transmembrane transport GO:0055085	WBGene00012259	sulp-7	1.50459	0.0124558	0.00134751
transmembrane transport GO:0055085	WBGene00004986	spp-1	2.05265	0.0111029	0.000200191
transmembrane transport GO:0055085	WBGene00017663	F21D12.3	1.94995	0.0232282	0.00718431
transmembrane transport GO:0055085	WBGene00001171	egl-2	1.80018	0.0357056	0.0206508
transmembrane transport GO:0055085	WBGene00019300	swt-1	2.09657	0.015379	0.00238897
transmembrane transport GO:0055085	WBGene00001591	glc-1	1.62607	0.0370334	0.0235247
transmembrane transport GO:0055085	WBGene00000176	aqp-8	1.82539	0.0375346	0.0257692
transmembrane transport GO:0055085	WBGene00000169	aqp-1	3.52812	0.0178249	0.00360948
transmembrane transport GO:0055085	WBGene00016628	slc-36.5	1.5144	0.0239791	0.00781566
transmembrane transport GO:0055085	WBGene00007808	best-7	1.97254	0.039553	0.028307
response to endogenous stimulus GO:0009719	WBGene00020649	sma-10	1.88367	0.0310207	0.014026
response to endogenous stimulus GO:0009719	WBGene00003618	nhr-19	2.36487	0.0492822	0.0469582
response to endogenous stimulus GO:0009719	WBGene00001184	egl-15	2.12353	0.0461787	0.0406065
response to endogenous stimulus GO:0009719	WBGene00002163	ist-1	1.76632	0.0254985	0.00923037
response to endogenous stimulus GO:0009719	WBGene00003695	nhr-105	1.60427	0.037081	0.0246864
