# Supplementary material for: Neuropeptidergic regulation of compulsive ethanol seeking in C. elegans
Source: Sci Rep. 2022 Feb 2;12:1804. doi: 10.1038/s41598-022-05256-1 (PMC8810865; doi:10.1038/s41598-022-05256-1)
Supplement: Supplementary file 4 — Supplementary Information 4. [file 41598_2022_5256_MOESM4_ESM.xlsx]

## Sheet: Sup.2
List of genes associated with GO terms in Fig. 6c
GO_term	Gene ID	Gene name	FoldChange	FDR	p_value
immune system process GO:0002376	WBGene00019213	H20E11.1	2.0888	0.0310806	0.0137513
immune system process GO:0002376	WBGene00003091	lys-2	2.11919	0.0451921	0.0382973
immune system process GO:0002376	WBGene00007440	C08E8.4	1.94132	0.033106	0.0172647
immune system process GO:0002376	WBGene00010470	cdr-4	2.23265	0.0214689	0.0057171
immune system process GO:0002376	WBGene00012462	Y17G7B.8	1.98487	0.0315069	0.0145954
immune system process GO:0002376	WBGene00018823	F54E2.1	1.83938	0.0402924	0.0305127
immune system process GO:0002376	WBGene00009710	F44G3.10	2.86516	0.0275775	0.0108245
immune system process GO:0002376	WBGene00008486	ugt-44	2.73606	0.0369693	0.0244582
immune system process GO:0002376	WBGene00008199	C49C3.9	2.11442	0.0111156	0.000847934
immune system process GO:0002376	WBGene00009431	dct-17	8.06487	0.0212241	0.00544585
immune system process GO:0002376	WBGene00003995	pgp-1	5.042	0.0436955	0.0352716
immune system process GO:0002376	WBGene00044457	C18H7.11	1.94031	0.048684	0.0453754
immune system process GO:0002376	WBGene00015933	C17H12.8	2.84687	0.0225892	0.0067047
immune system process GO:0002376	WBGene00015362	fbxa-105	1.81003	0.0107886	0.000568606
immune system process GO:0002376	WBGene00003090	lys-1	2.37947	0.0341616	0.0191892
immune system process GO:0002376	WBGene00007506	C10C5.2	2.40553	0.036018	0.0214809
immune system process GO:0002376	WBGene00012101	zip-10	3.36437	0.032847	0.0162185
immune system process GO:0002376	WBGene00219216	K08D10.14	2.31999	0.0375915	0.0257041
immune system process GO:0002376	WBGene00021518	hpo-6	2.15363	0.0191103	0.00432035
immune system process GO:0002376	WBGene00003096	lys-7	3.2034	0.0114497	0.00106398
immune system process GO:0002376	WBGene00009971	F53C11.1	2.54592	0.0108796	0.000875201
immune system process GO:0002376	WBGene00015216	valv-1	1.81626	0.0182685	0.00372465
immune system process GO:0002376	WBGene00008900	F16H6.10	1.60415	0.0104827	0.000596103
immune system process GO:0002376	WBGene00008631	F10A3.1	3.3199	0.0112255	0.000420372
immune system process GO:0002376	WBGene00010125	dod-22	3.94194	0.036472	0.0227128
immune system process GO:0002376	WBGene00000522	clc-1	1.68451	0.039871	0.0289217
immune system process GO:0002376	WBGene00020455	fbxa-59	2.45034	0.0107255	0.000431401
immune system process GO:0002376	WBGene00007097	B0024.4	4.13405	0.0311022	0.013804
immune system process GO:0002376	WBGene00016788	C49G7.10	2.2617	0.0373318	0.0253193
immune system process GO:0002376	WBGene00010745	dod-17	4.10095	0.0247523	0.00851396
immune system process GO:0002376	WBGene00015455	C04G6.5	2.0348	0.0462578	0.0411893
immune system process GO:0002376	WBGene00010659	K08D8.5	3.81353	0.0276069	0.0107977
immune system process GO:0002376	WBGene00008988	F20G2.5	2.69583	0.0223039	0.00637255
immune system process GO:0002376	WBGene00022848	ZK1055.7	3.41534	0.0109397	0.000348979
immune system process GO:0002376	WBGene00001772	gst-24	2.64658	0.0213058	0.00540772
immune system process GO:0002376	WBGene00009914	F49H6.13	1.66139	0.0133777	0.00168845
immune system process GO:0002376	WBGene00003094	lys-5	1.71142	0.0310342	0.0136447
immune system process GO:0002376	WBGene00009520	clec-168	1.56055	0.040217	0.0302882
immune system process GO:0002376	WBGene00021519	Y41D4B.17	2.15825	0.0458792	0.0398341
immune system process GO:0002376	WBGene00007153	clec-41	2.26838	0.0152733	0.00239373
immune system process GO:0002376	WBGene00012947	Y47H9C.1	4.52986	0.0329932	0.0172974
immune system process GO:0002376	WBGene00015716	sox-4	1.70121	0.0130477	0.00171919
immune system process GO:0002376	WBGene00015259	dod-20	2.27847	0.0329897	0.0175701
immune system process GO:0002376	WBGene00011979	T24B8.5	1.65601	0.0213602	0.0053919
immune system process GO:0002376	WBGene00015932	C17H12.6	3.05924	0.0111689	0.000929448
immune system process GO:0002376	WBGene00019660	K11H12.4	2.4039	0.0494433	0.046906
immune system process GO:0002376	WBGene00008726	F13A7.11	2.63496	0.0107934	0.000479042
immune system process GO:0002376	WBGene00019564	K09D9.1	2.35992	0.0298545	0.0125878
immune system process GO:0002376	WBGene00010658	K08D8.4	3.95565	0.0114414	0.000285639
immune system process GO:0002376	WBGene00001761	gst-13	1.68102	0.0458844	0.0393932
immune system process GO:0002376	WBGene00000841	cul-6	2.09537	0.0118824	0.00032961
immune system process GO:0002376	WBGene00016912	clec-86	4.33707	0.0220757	0.00612363
immune system process GO:0002376	WBGene00016425	C34H4.2	2.63278	0.0247171	0.0084333
immune system process GO:0002376	WBGene00018643	drd-50	3.6389	0.0124423	0.00131154
immune system process GO:0002376	WBGene00020579	T19D12.4	1.80945	0.0424765	0.0341108
immune system process GO:0002376	WBGene00007717	C25D7.5	1.8016	0.0493391	0.0477652
immune system process GO:0002376	WBGene00020799	T25D10.1	1.59478	0.0493938	0.0482292
immune system process GO:0002376	WBGene00009526	clec-169	2.27006	0.031625	0.0148694
immune system process GO:0002376	WBGene00008577	F08G2.5	5.12637	0.0182813	0.00385403
immune system process GO:0002376	WBGene00017726	F22H10.2	1.91674	0.0372617	0.0242382
immune system process GO:0002376	WBGene00020760	T24C4.4	2.41823	0.0130042	0.00147898
immune system process GO:0002376	WBGene00002274	lec-11	2.71859	0.0223561	0.00648048
immune system process GO:0002376	WBGene00001749	gst-1	1.68102	0.0458844	0.0393932
response to biotic stimulus GO:0009607	WBGene00019213	H20E11.1	2.0888	0.0310806	0.0137513
response to biotic stimulus GO:0009607	WBGene00003091	lys-2	2.11919	0.0451921	0.0382973
response to biotic stimulus GO:0009607	WBGene00008199	C49C3.9	2.11442	0.0111156	0.000847934
response to biotic stimulus GO:0009607	WBGene00009431	dct-17	8.06487	0.0212241	0.00544585
response to biotic stimulus GO:0009607	WBGene00003995	pgp-1	5.042	0.0436955	0.0352716
response to biotic stimulus GO:0009607	WBGene00015933	C17H12.8	2.84687	0.0225892	0.0067047
response to biotic stimulus GO:0009607	WBGene00003090	lys-1	2.37947	0.0341616	0.0191892
response to biotic stimulus GO:0009607	WBGene00003096	lys-7	2.37947	0.0341616	0.0191892
response to biotic stimulus GO:0009607	WBGene00009971	F53C11.1	2.54592	0.0108796	0.000875201
response to biotic stimulus GO:0009607	WBGene00015052	clec-52	1.86486	0.0462122	0.0407642
response to biotic stimulus GO:0009607	WBGene00003093	lys-4	1.71823	0.0331085	0.0174956
response to biotic stimulus GO:0009607	WBGene00010125	dod-22	3.94194	0.036472	0.0227128
response to biotic stimulus GO:0009607	WBGene00000522	clc-1	1.68451	0.039871	0.0289217
response to biotic stimulus GO:0009607	WBGene00008988	F20G2.5	2.69583	0.0223039	0.00637255
response to biotic stimulus GO:0009607	WBGene00003094	lys-5	1.71142	0.0310342	0.0136447
response to biotic stimulus GO:0009607	WBGene00015932	C17H12.6	3.05924	0.0111689	0.000929448
response to biotic stimulus GO:0009607	WBGene00000841	cul-6	2.09537	0.0118824	0.00032961
response to biotic stimulus GO:0009607	WBGene00018643	drd-50	3.6389	0.0124423	0.00131154
response to biotic stimulus GO:0009607	WBGene00020579	T19D12.4	1.80945	0.0424765	0.0341108
response to biotic stimulus GO:0009607	WBGene00012211	ssp-37	1.87232	0.0481015	0.044232
response to biotic stimulus GO:0009607	WBGene00001749	gst-1	1.68102	0.0458844	0.0393932
membrane GO:0016020	WBGene00019213	H20E11.1	2.0888	0.0310806	0.0137513
membrane GO:0016020	WBGene00016481	C36C5.12	2.31516	0.0107879	0.000224437
membrane GO:0016020	WBGene00021743	Y50D4B.4	1.92205	0.0426803	0.0339193
membrane GO:0016020	WBGene00009644	F42G4.7	1.61307	0.0324545	0.0164298
membrane GO:0016020	WBGene00008647	F10C2.7	1.56347	0.0405378	0.0312608
membrane GO:0016020	WBGene00019200	H14E04.3	1.63696	0.0160087	0.00288645
membrane GO:0016020	WBGene00018823	F54E2.1	1.83938	0.0402924	0.0305127
membrane GO:0016020	WBGene00009710	F44G3.10	2.86516	0.0275775	0.0108245
membrane GO:0016020	WBGene00000693	col-119	1.6681	0.0498614	0.0494465
membrane GO:0016020	WBGene00017069	timm-17B.2	5.36679	0.0113559	0.000346504
membrane GO:0016020	WBGene00008486	ugt-44	2.73606	0.0369693	0.0244582
membrane GO:0016020	WBGene00019146	H02F09.3	1.82181	0.0156025	0.00261846
membrane GO:0016020	WBGene00009431	dct-17	8.06487	0.0212241	0.00544585
membrane GO:0016020	WBGene00003995	pgp-1	5.042	0.0436955	0.0352716
membrane GO:0016020	WBGene00044457	C18H7.11	1.94031	0.048684	0.0453754
membrane GO:0016020	WBGene00194926	K08D8.12	3.08818	0.0121099	0.00124291
membrane GO:0016020	WBGene00013602	Y87G2A.16	2.17246	0.0298983	0.0125647
membrane GO:0016020	WBGene00013586	Y80D3A.8	1.53408	0.0383965	0.027
membrane GO:0016020	WBGene00008850	F15B9.6	3.92527	0.0116324	0.00104869
membrane GO:0016020	WBGene00020120	R160.3	1.6083	0.0115074	0.0010055
membrane GO:0016020	WBGene00015933	C17H12.8	2.84687	0.0225892	0.0067047
membrane GO:0016020	WBGene00000133	amt-1	17.7277	0.0080696	2.23845e-05
membrane GO:0016020	WBGene00006947	wrt-1	2.01013	0.0192839	0.00419914
membrane GO:0016020	WBGene00021339	Y34F4.4	3.57821	0.0156277	0.002601
membrane GO:0016020	WBGene00004002	pgp-8	2.65484	0.045298	0.0379473
membrane GO:0016020	WBGene00011124	sdz-27	1.5151	0.0458221	0.039848
membrane GO:0016020	WBGene00021948	kvs-5	2.31244	0.0373425	0.025223
membrane GO:0016020	WBGene00012293	W06A7.4	2.2076	0.0398076	0.0292622
membrane GO:0016020	WBGene00015965	ugt-48	2.15135	0.0214711	0.00539011
membrane GO:0016020	WBGene00021518	hpo-6	2.15363	0.0191103	0.00432035
membrane GO:0016020	WBGene00013073	hmit-1.1	5.35533	0.0115575	0.000272507
membrane GO:0016020	WBGene00194730	C29E4.17	1.55026	0.034076	0.0190466
membrane GO:0016020	WBGene00015152	B0348.2	2.2203	0.0336826	0.018453
membrane GO:0016020	WBGene00011668	clec-47	8.89545	0.0115661	0.000385003
membrane GO:0016020	WBGene00010249	F58D12.1	1.8225	0.01824	0.00379473
membrane GO:0016020	WBGene00017329	ugt-39	2.30338	0.0215527	0.00570952
membrane GO:0016020	WBGene00077525	C41G7.8	2.37593	0.022214	0.00640849
membrane GO:0016020	WBGene00011190	swt-6	2.92024	0.0210062	0.00509859
membrane GO:0016020	WBGene00017948	mth-1	2.1846	0.0137262	0.00188474
membrane GO:0016020	WBGene00009971	F53C11.1	2.54592	0.0108796	0.000875201
membrane GO:0016020	WBGene00015052	clec-52	1.86486	0.0462122	0.0407642
membrane GO:0016020	WBGene00016013	ugt-66	2.01415	0.023042	0.00706282
membrane GO:0016020	WBGene00003573	ncx-8	2.05513	0.0383486	0.0270195
membrane GO:0016020	WBGene00008631	F10A3.1	3.3199	0.0112255	0.000420372
membrane GO:0016020	WBGene00005586	sri-74	1.51343	0.0252894	0.0090144
membrane GO:0016020	WBGene00015879	C17B7.5	3.68961	0.0114971	0.00113217
membrane GO:0016020	WBGene00009488	oac-20	2.64095	0.0327409	0.0160299
membrane GO:0016020	WBGene00022401	Y97E10AR.6	2.94769	0.0210161	0.00513014
membrane GO:0016020	WBGene00000522	clc-1	1.68451	0.039871	0.0289217
membrane GO:0016020	WBGene00001817	haf-7	2.04537	0.011354	0.00108659
membrane GO:0016020	WBGene00015692	ugt-25	2.3363	0.0116255	0.00117706
membrane GO:0016020	WBGene00016909	frpr-4	1.56205	0.0384268	0.027128
membrane GO:0016020	WBGene00020587	ugt-9	2.0875	0.0235209	0.00734008
membrane GO:0016020	WBGene00015080	B0244.5	2.70358	0.024808	0.00856753
membrane GO:0016020	WBGene00019550	K09C4.5	2.41085	0.0116081	0.000418601
membrane GO:0016020	WBGene00000675	col-101	2.48962	0.0339326	0.0188723
membrane GO:0016020	WBGene00004353	rgs-10	1.75052	0.0246315	0.00843824
membrane GO:0016020	WBGene00002090	ins-7	3.82638	0.0137276	0.00190397
membrane GO:0016020	WBGene00008084	C44C10.3	1.51561	0.0486851	0.0456465
membrane GO:0016020	WBGene00010157	oac-34	1.78285	0.012268	0.000102091
membrane GO:0016020	WBGene00001536	gcy-9	1.60556	0.0325827	0.0157717
membrane GO:0016020	WBGene00007097	B0024.4	4.13405	0.0311022	0.013804
membrane GO:0016020	WBGene00021448	Y39D8A.1	2.66907	0.0214948	0.00584326
membrane GO:0016020	WBGene00019234	ugt-8	1.6315	0.0373274	0.0250057
membrane GO:0016020	WBGene00015455	C04G6.5	2.0348	0.0462578	0.0411893
membrane GO:0016020	WBGene00021034	enu-3.4	1.52483	0.0175231	0.00349977
membrane GO:0016020	WBGene00008988	F20G2.5	2.69583	0.0223039	0.00637255
membrane GO:0016020	WBGene00194747	H05C05.4	1.60137	0.011583	0.000996039
membrane GO:0016020	WBGene00016797	C50A2.3	2.5746	0.0360483	0.021449
membrane GO:0016020	WBGene00000716	col-143	2.2617	0.0441724	0.0361467
membrane GO:0016020	WBGene00018335	F42A9.6	1.6542	0.0152966	0.00233374
membrane GO:0016020	WBGene00015449	ugt-63	2.47675	0.0469785	0.0420917
membrane GO:0016020	WBGene00021797	plep-1	3.34874	0.0481042	0.0445681
membrane GO:0016020	WBGene00009914	F49H6.13	1.66139	0.0133777	0.00168845
membrane GO:0016020	WBGene00015386	C03B8.3	1.79689	0.0375602	0.0258389
membrane GO:0016020	WBGene00005188	srg-31	2.30632	0.00920638	0.000127689
membrane GO:0016020	WBGene00004003	pgp-9	2.41606	0.0114314	0.000174404
membrane GO:0016020	WBGene00021519	Y41D4B.17	2.15825	0.0458792	0.0398341
membrane GO:0016020	WBGene00013728	Y111B2A.2	1.5318	0.0399589	0.0297613
membrane GO:0016020	WBGene00020182	ugt-53	1.53453	0.0192128	0.00431688
membrane GO:0016020	WBGene00000696	col-122	1.51082	0.0493255	0.0469311
membrane GO:0016020	WBGene00002268	lec-5	2.08102	0.0237139	0.00766343
membrane GO:0016020	WBGene00005653	srr-2	2.08068	0.0189824	0.0043441
membrane GO:0016020	WBGene00012947	Y47H9C.1	4.52986	0.0329932	0.0172974
membrane GO:0016020	WBGene00008296	cdr-2	1.63611	0.0442492	0.0365163
membrane GO:0016020	WBGene00017168	F01F1.14	2.67618	0.03706	0.0243126
membrane GO:0016020	WBGene00015259	dod-20	2.27847	0.0329897	0.0175701
membrane GO:0016020	WBGene00013874	ZC376.2	1.69259	0.0369568	0.0243987
membrane GO:0016020	WBGene00022736	ZK418.7	1.77814	0.0357718	0.0207387
membrane GO:0016020	WBGene00009859	clec-33	1.67701	0.0417312	0.0324704
membrane GO:0016020	WBGene00015932	C17H12.6	3.05924	0.0111689	0.000929448
membrane GO:0016020	WBGene00016285	C31B8.12	3.25494	0.022326	0.00634789
membrane GO:0016020	WBGene00012552	enu-3.5	1.75636	0.0112781	0.000766474
membrane GO:0016020	WBGene00019660	K11H12.4	2.4039	0.0494433	0.046906
membrane GO:0016020	WBGene00005555	sri-43	1.77649	0.0490642	0.0470907
membrane GO:0016020	WBGene00045416	Y37H2A.14	3.65589	0.0282284	0.011354
membrane GO:0016020	WBGene00010296	dgat-2	1.66429	0.0468276	0.0418915
membrane GO:0016020	WBGene00013540	Y75B8A.3	1.68066	0.0153697	0.00245148
membrane GO:0016020	WBGene00016425	C34H4.2	2.63278	0.0247171	0.0084333
membrane GO:0016020	WBGene00010998	R03G8.3	1.53412	0.0223124	0.0064059
membrane GO:0016020	WBGene00005269	srh-46	2.50912	0.0291958	0.0120671
membrane GO:0016020	WBGene00013484	Y69H2.9	1.51463	0.0308097	0.0133751
membrane GO:0016020	WBGene00020579	T19D12.4	1.80945	0.0424765	0.0341108
membrane GO:0016020	WBGene00010206	F57G4.1	4.14503	0.0434751	0.0350334
membrane GO:0016020	WBGene00007717	C25D7.5	1.8016	0.0493391	0.0477652
membrane GO:0016020	WBGene00010749	K10D11.5	2.19322	0.0113184	0.000957589
membrane GO:0016020	WBGene00020799	T25D10.1	1.59478	0.0493938	0.0482292
membrane GO:0016020	WBGene00021153	Y4C6A.3	1.63328	0.0337435	0.0186736
membrane GO:0016020	WBGene00000757	col-184	1.70693	0.0492055	0.0470216
membrane GO:0016020	WBGene00016063	delm-2	1.67117	0.0316182	0.0148224
membrane GO:0016020	WBGene00012163	VZK822L.2	1.55058	0.0217558	0.00597455
membrane GO:0016020	WBGene00019121	npl-4.2	1.5634	0.0459086	0.039796
membrane GO:0016020	WBGene00006272	str-245	1.74349	0.0238922	0.0077542
membrane GO:0016020	WBGene00020760	T24C4.4	2.41823	0.0130042	0.00147898
membrane GO:0016020	WBGene00012222	W03C9.6	1.63968	0.0135003	0.00164774
membrane GO:0016020	WBGene00007829	oac-5	3.00252	0.0362543	0.0227783
membrane GO:0016020	WBGene00012323	oac-54	3.23473	0.0109498	0.000531542
membrane GO:0016020	WBGene00004979	sph-1	1.53877	0.0337009	0.0184163
membrane GO:0016020	WBGene00009713	F44G4.3	1.5206	0.0358064	0.0210071
membrane GO:0016020	WBGene00022411	Y102A11A.1	1.52109	0.0480163	0.0436875
membrane GO:0016020	WBGene00010362	enu-3.1	2.71393	0.0248143	0.00867294
intrinsic component of membrane GO:0031224	WBGene00019213	H20E11.1	2.0888	0.0310806	0.0137513
intrinsic component of membrane GO:0031224	WBGene00016481	C36C5.12	2.31516	0.0107879	0.000224437
intrinsic component of membrane GO:0031224	WBGene00021743	Y50D4B.4	1.92205	0.0426803	0.0339193
intrinsic component of membrane GO:0031224	WBGene00009644	F42G4.7	1.61307	0.0324545	0.0164298
intrinsic component of membrane GO:0031224	WBGene00008647	F10C2.7	1.56347	0.0405378	0.0312608
intrinsic component of membrane GO:0031224	WBGene00019200	H14E04.3	1.63696	0.0160087	0.00288645
intrinsic component of membrane GO:0031224	WBGene00009710	F44G3.10	2.86516	0.0275775	0.0108245
intrinsic component of membrane GO:0031224	WBGene00000693	col-119	1.6681	0.0498614	0.0494465
intrinsic component of membrane GO:0031224	WBGene00017069	timm-17B.2	5.36679	0.0113559	0.000346504
intrinsic component of membrane GO:0031224	WBGene00008486	ugt-44	2.73606	0.0369693	0.0244582
intrinsic component of membrane GO:0031224	WBGene00019146	H02F09.3	1.82181	0.0156025	0.00261846
intrinsic component of membrane GO:0031224	WBGene00003995	pgp-1	5.042	0.0436955	0.0352716
intrinsic component of membrane GO:0031224	WBGene00044457	C18H7.11	1.94031	0.048684	0.0453754
intrinsic component of membrane GO:0031224	WBGene00194926	K08D8.12	3.08818	0.0121099	0.00124291
intrinsic component of membrane GO:0031224	WBGene00013602	Y87G2A.16	2.17246	0.0298983	0.0125647
intrinsic component of membrane GO:0031224	WBGene00013586	Y80D3A.8	1.53408	0.0383965	0.027
intrinsic component of membrane GO:0031224	WBGene00008850	F15B9.6	3.92527	0.0116324	0.00104869
intrinsic component of membrane GO:0031224	WBGene00020120	R160.3	1.6083	0.0115074	0.0010055
intrinsic component of membrane GO:0031224	WBGene00000133	amt-1	17.7277	0.0080696	2.23845e-05
intrinsic component of membrane GO:0031224	WBGene00021339	Y34F4.4	3.57821	0.0156277	0.002601
intrinsic component of membrane GO:0031224	WBGene00004002	pgp-8	2.65484	0.045298	0.0379473
intrinsic component of membrane GO:0031224	WBGene00011124	sdz-27	1.5151	0.0458221	0.039848
intrinsic component of membrane GO:0031224	WBGene00021948	kvs-5	2.31244	0.0373425	0.025223
intrinsic component of membrane GO:0031224	WBGene00012293	W06A7.4	2.2076	0.0398076	0.0292622
intrinsic component of membrane GO:0031224	WBGene00015965	ugt-48	2.15135	0.0214711	0.00539011
intrinsic component of membrane GO:0031224	WBGene00013073	hmit-1.1	5.35533	0.0115575	0.000272507
intrinsic component of membrane GO:0031224	WBGene00194730	C29E4.17	1.55026	0.034076	0.0190466
intrinsic component of membrane GO:0031224	WBGene00015152	B0348.2	2.2203	0.0336826	0.018453
intrinsic component of membrane GO:0031224	WBGene00011668	clec-47	8.89545	0.0115661	0.000385003
intrinsic component of membrane GO:0031224	WBGene00010249	F58D12.1	1.8225	0.01824	0.00379473
intrinsic component of membrane GO:0031224	WBGene00017329	ugt-39	2.30338	0.0215527	0.00570952
intrinsic component of membrane GO:0031224	WBGene00077525	C41G7.8	2.37593	0.022214	0.00640849
intrinsic component of membrane GO:0031224	WBGene00011190	swt-6	2.92024	0.0210062	0.00509859
intrinsic component of membrane GO:0031224	WBGene00017948	mth-1	2.1846	0.0137262	0.00188474
intrinsic component of membrane GO:0031224	WBGene00015052	clec-52	1.86486	0.0462122	0.0407642
intrinsic component of membrane GO:0031224	WBGene00016013	ugt-66	2.01415	0.023042	0.00706282
intrinsic component of membrane GO:0031224	WBGene00003573	ncx-8	2.05513	0.0383486	0.0270195
intrinsic component of membrane GO:0031224	WBGene00008631	F10A3.1	3.3199	0.0112255	0.000420372
intrinsic component of membrane GO:0031224	WBGene00005586	sri-74	1.51343	0.0252894	0.0090144
intrinsic component of membrane GO:0031224	WBGene00015879	C17B7.5	3.68961	0.0114971	0.00113217
intrinsic component of membrane GO:0031224	WBGene00009488	oac-20	2.64095	0.0327409	0.0160299
intrinsic component of membrane GO:0031224	WBGene00022401	Y97E10AR.6	2.94769	0.0210161	0.00513014
intrinsic component of membrane GO:0031224	WBGene00000522	clc-1	1.68451	0.039871	0.0289217
intrinsic component of membrane GO:0031224	WBGene00001817	haf-7	2.04537	0.011354	0.00108659
intrinsic component of membrane GO:0031224	WBGene00015692	ugt-25	2.3363	0.0116255	0.00117706
intrinsic component of membrane GO:0031224	WBGene00016909	frpr-4	1.56205	0.0384268	0.027128
intrinsic component of membrane GO:0031224	WBGene00020587	ugt-9	2.0875	0.0235209	0.00734008
intrinsic component of membrane GO:0031224	WBGene00015080	B0244.5	2.70358	0.024808	0.00856753
intrinsic component of membrane GO:0031224	WBGene00019550	K09C4.5	2.41085	0.0116081	0.000418601
intrinsic component of membrane GO:0031224	WBGene00000675	col-101	2.48962	0.0339326	0.0188723
intrinsic component of membrane GO:0031224	WBGene00002090	ins-7	3.82638	0.0137276	0.00190397
intrinsic component of membrane GO:0031224	WBGene00008084	C44C10.3	1.51561	0.0486851	0.0456465
intrinsic component of membrane GO:0031224	WBGene00010157	oac-34	1.78285	0.012268	0.000102091
intrinsic component of membrane GO:0031224	WBGene00001536	gcy-9	1.60556	0.0325827	0.0157717
intrinsic component of membrane GO:0031224	WBGene00021448	Y39D8A.1	2.66907	0.0214948	0.00584326
intrinsic component of membrane GO:0031224	WBGene00019234	ugt-8	1.6315	0.0373274	0.0250057
intrinsic component of membrane GO:0031224	WBGene00015455	C04G6.5	2.0348	0.0462578	0.0411893
intrinsic component of membrane GO:0031224	WBGene00021034	enu-3.4	1.52483	0.0175231	0.00349977
intrinsic component of membrane GO:0031224	WBGene00194747	H05C05.4	1.60137	0.011583	0.000996039
intrinsic component of membrane GO:0031224	WBGene00016797	C50A2.3	2.5746	0.0360483	0.021449
intrinsic component of membrane GO:0031224	WBGene00000716	col-143	2.2617	0.0441724	0.0361467
intrinsic component of membrane GO:0031224	WBGene00018335	F42A9.6	1.6542	0.0152966	0.00233374
intrinsic component of membrane GO:0031224	WBGene00015449	ugt-63	2.47675	0.0469785	0.0420917
intrinsic component of membrane GO:0031224	WBGene00021797	plep-1	3.34874	0.0481042	0.0445681
intrinsic component of membrane GO:0031224	WBGene00009914	F49H6.13	1.66139	0.0133777	0.00168845
intrinsic component of membrane GO:0031224	WBGene00015386	C03B8.3	1.79689	0.0375602	0.0258389
intrinsic component of membrane GO:0031224	WBGene00005188	srg-31	2.30632	0.00920638	0.000127689
intrinsic component of membrane GO:0031224	WBGene00004003	pgp-9	2.41606	0.0114314	0.000174404
intrinsic component of membrane GO:0031224	WBGene00013728	Y111B2A.2	1.5318	0.0399589	0.0297613
intrinsic component of membrane GO:0031224	WBGene00020182	ugt-53	1.53453	0.0192128	0.00431688
intrinsic component of membrane GO:0031224	WBGene00000696	col-122	1.51082	0.0493255	0.0469311
intrinsic component of membrane GO:0031224	WBGene00005653	srr-2	2.08068	0.0189824	0.0043441
intrinsic component of membrane GO:0031224	WBGene00008296	cdr-2	1.63611	0.0442492	0.0365163
intrinsic component of membrane GO:0031224	WBGene00017168	F01F1.14	2.67618	0.03706	0.0243126
intrinsic component of membrane GO:0031224	WBGene00013874	ZC376.2	1.69259	0.0369568	0.0243987
intrinsic component of membrane GO:0031224	WBGene00022736	ZK418.7	1.77814	0.0357718	0.0207387
intrinsic component of membrane GO:0031224	WBGene00009859	clec-33	1.67701	0.0417312	0.0324704
intrinsic component of membrane GO:0031224	WBGene00016285	C31B8.12	3.25494	0.022326	0.00634789
intrinsic component of membrane GO:0031224	WBGene00012552	enu-3.5	1.75636	0.0112781	0.000766474
intrinsic component of membrane GO:0031224	WBGene00005555	sri-43	1.77649	0.0490642	0.0470907
intrinsic component of membrane GO:0031224	WBGene00045416	Y37H2A.14	3.65589	0.0282284	0.011354
intrinsic component of membrane GO:0031224	WBGene00010296	dgat-2	1.66429	0.0468276	0.0418915
intrinsic component of membrane GO:0031224	WBGene00013540	Y75B8A.3	1.68066	0.0153697	0.00245148
intrinsic component of membrane GO:0031224	WBGene00010998	R03G8.3	1.53412	0.0223124	0.0064059
intrinsic component of membrane GO:0031224	WBGene00005269	srh-46	2.50912	0.0291958	0.0120671
intrinsic component of membrane GO:0031224	WBGene00013484	Y69H2.9	1.51463	0.0308097	0.0133751
intrinsic component of membrane GO:0031224	WBGene00020579	T19D12.4	1.80945	0.0424765	0.0341108
intrinsic component of membrane GO:0031224	WBGene00010206	F57G4.1	4.14503	0.0434751	0.0350334
intrinsic component of membrane GO:0031224	WBGene00007717	C25D7.5	1.8016	0.0493391	0.0477652
intrinsic component of membrane GO:0031224	WBGene00010749	K10D11.5	2.19322	0.0113184	0.000957589
intrinsic component of membrane GO:0031224	WBGene00020799	T25D10.1	1.59478	0.0493938	0.0482292
intrinsic component of membrane GO:0031224	WBGene00021153	Y4C6A.3	1.63328	0.0337435	0.0186736
intrinsic component of membrane GO:0031224	WBGene00000757	col-184	1.70693	0.0492055	0.0470216
intrinsic component of membrane GO:0031224	WBGene00016063	delm-2	1.67117	0.0316182	0.0148224
intrinsic component of membrane GO:0031224	WBGene00012163	VZK822L.2	1.55058	0.0217558	0.00597455
intrinsic component of membrane GO:0031224	WBGene00006272	str-245	1.74349	0.0238922	0.0077542
intrinsic component of membrane GO:0031224	WBGene00020760	T24C4.4	2.41823	0.0130042	0.00147898
intrinsic component of membrane GO:0031224	WBGene00012222	W03C9.6	1.63968	0.0135003	0.00164774
intrinsic component of membrane GO:0031224	WBGene00007829	oac-5	3.00252	0.0362543	0.0227783
intrinsic component of membrane GO:0031224	WBGene00012323	oac-54	3.23473	0.0109498	0.000531542
intrinsic component of membrane GO:0031224	WBGene00004979	sph-1	1.53877	0.0337009	0.0184163
intrinsic component of membrane GO:0031224	WBGene00009713	F44G4.3	1.5206	0.0358064	0.0210071
intrinsic component of membrane GO:0031224	WBGene00022411	Y102A11A.1	1.52109	0.0480163	0.0436875
intrinsic component of membrane GO:0031224	WBGene00010362	enu-3.1	2.71393	0.0248143	0.00867294
protein catabolic process GO:0030163	WBGene00021743	Y50D4B.4	1.92205	0.0426803	0.0339193
protein catabolic process GO:0030163	WBGene00012683	asp-17	7.32281	0.0106505	0.000664735
protein catabolic process GO:0030163	WBGene00020611	T20D4.5	6.16397	0.0131643	0.00147893
protein catabolic process GO:0030163	WBGene00000784	cpr-4	1.59732	0.0233856	0.00739517
protein catabolic process GO:0030163	WBGene00012682	asp-16	1.77581	0.036635	0.0226111
protein catabolic process GO:0030163	WBGene00015879	C17B7.5	3.68961	0.0114971	0.00113217
protein catabolic process GO:0030163	WBGene00020609	T20D4.3	6.25571	0.0167684	0.00323274
protein catabolic process GO:0030163	WBGene00000841	cul-6	2.09537	0.0118824	0.00032961
protein catabolic process GO:0030163	WBGene00019121	npl-4.2	1.5634	0.0459086	0.039796
protein catabolic process GO:0030163	WBGene00007605	asp-10	1.63177	0.0486895	0.0455831
organic acid metabolic process GO:0006082	WBGene00010456	K01C8.1	1.53444	0.0241457	0.00790345
organic acid metabolic process GO:0006082	WBGene00007507	C10C5.3	1.69385	0.0498827	0.0498135
organic acid metabolic process GO:0006082	WBGene00008435	glna-2	1.5244	0.0370268	0.0243422
organic acid metabolic process GO:0006082	WBGene00013602	Y87G2A.16	2.17246	0.0298983	0.0125647
organic acid metabolic process GO:0006082	WBGene00007857	C31H5.6	2.00106	0.0112998	0.000297777
organic acid metabolic process GO:0006082	WBGene00009048	cth-1	3.06671	0.011011	0.000778865
organic acid metabolic process GO:0006082	WBGene00001604	gln-3	1.90301	0.0190835	0.00412903
organic acid metabolic process GO:0006082	WBGene00019404	K05B2.4	1.52659	0.0153701	0.00230232
organic acid metabolic process GO:0006082	WBGene00003844	odc-1	1.98124	0.0105209	0.000685829
organic acid metabolic process GO:0006082	WBGene00016201	tdo-2	1.68829	0.0252102	0.00902112
organic acid metabolic process GO:0006082	WBGene00001158	ech-9	3.44006	0.0225052	0.0063364
collagen trimer GO:0005581	WBGene00000693	col-119	1.6681	0.0498614	0.0494465
collagen trimer GO:0005581	WBGene00000708	col-135	4.53343	0.0108452	0.000105293
collagen trimer GO:0005581	WBGene00000675	col-101	2.48962	0.0339326	0.0188723
collagen trimer GO:0005581	WBGene00000716	col-143	2.2617	0.0441724	0.0361467
collagen trimer GO:0005581	WBGene00000696	col-122	1.51082	0.0493255	0.0469311
collagen trimer GO:0005581	WBGene00000757	col-184	1.70693	0.0492055	0.0470216
